# Supplementary material for: Distinct Distribution of Archaea From Soil to Freshwater to Estuary: Implications of Archaeal Composition and Function in Different Environments
Source: Front Microbiol. 2020 Oct 22;11:576661. doi: 10.3389/fmicb.2020.576661 (PMC7642518; doi:10.3389/fmicb.2020.576661)
Supplement: Supplementary file 2 [file Table_1.xlsx]

## Sheet: Table S1
Table S1. Physico-chemical parameters across the three environments: agricultural soils, freshwater, and estuary surface waters.
Sampling environments	Groups	Environmental parameters
Farm System Agricultural Soils	Depth (cm)	Type of Data	Organic Matter (% )	pH	Phosphorus (ppm)	Potassium (ppm)	Magnesium (ppm)	Calcium (ppm)	Acidity (meq/100g)	CEC (meq/100g)	K % Saturation of CEC	Mg % Saturation of CEC	Ca % Saturation of CEC	Zinc (ppm)	Copper (ppm)	Sulfur (ppm)	Aluminum *	Iron *	Manganese *	Sodium *
Conventional	0-10	Mean	4.05	6.09	127	147	113	953	4.5	10.6	3.6	9	44.9	4	5	9.3	1486.3	174.8	129	26.7
		Range	3.23-5.25	5.72-6.33	43-254	68-227	91-138	537-1321.4	3.4-5.7	8.1-13.3	1.8-5.1	6.9-10.7	32.6-50.7	2.4-6	2.2-9.1	7.5-13	1056.9-1796.2	136.9-206.1	84.4-216.6	21.7-31.6
	10-20	Mean	3.45	6.17	109	70	95	995.9	4.2	10.2	1.7	7.8	48.9	3.8	5.1	8	1552.7	164.7	117.5	27
		Range	2.55-4.97	5.93-6.44	32-220	31-134	70-120	841.5-1299.9	2.8-5.1	8.6-12.6	0.9-3.2	5.7-9.8	43.2-56.8	2.7-5.2	2.8-7.9	5.8-10.3	1303.2-1769.4	133.8-193.5	82.5-171.9	24.1-30.7
	20-30	Mean	2.69	6.36	96	44	103	955.6	3.3	9.1	1.3	9.7	52.9	3.1	4.1	5.4	1433.6	165.7	103.3	27.5
		Range	1.67-3.89	6.05-6.61	28-217	29-65	79-130	686.3-1308	2-4.5	6.9-11.3	0.7-1.7	7.1-14.3	44.5-61.9	1.9-4.1	2.5-6.1	2.9-7.7	1150.9-1694.8	128.2-235.8	62.9-166.9	22.8-35.2
	30-60	Mean	1.25
		Range	1.07-1.69
Organic	0-10	Mean	3.9	6.14	120	74	91	1074.3	4.4	10.7	1.8	7.1	50	4.1	5.4	10	1537.2	177.3	139	29.5
		Range	3.38-4.64	5.58-6.61	32-259	47-108	49-131	559.1-1473.9	2.2-8.1	9.1-13.5	1.3-2.6	3.6-10.1	24.4-68	2.5-5.7	3-8.6	8.1-12.8	1090.5-1756.3	146.6-217.5	92.8-210.3	26.6-33.4
	10-20	Mean	3.93	6.14	118	79	91	1064.3	4.4	10.7	1.9	7.1	49.8	3.9	5.1	10.4	1539.8	173.8	132.9	29.1
		Range	3.42-4.92	5.53-6.59	32-247	47-106	51-131	587.9-1641.8	2.2-8.1	9.3-13.4	1.1-2.8	3.6-9.8	25.2-68	2.6-5.5	2.4-7.4	8.4-14.2	1073.2-1808.6	150.2-200.3	83.6-188.1	25.7-32.3
	20-30	Mean	3.07	6.24	101	75	89	920.6	3.4	8.9	2.2	8.4	51.3	3.2	4.3	7.7	1384.9	177.2	121	29.1
		Range	2.03-4.2	5.71-6.61	29-205	37-132	60-124	581.2-1510.3	2.2-5.7	6.5-12.1	1.4-3.6	5.3-10.4	30.8-67.6	1.8-5.1	2-8.1	4.4-11	1077.4-1693	149.9-216.5	71.3-196.6	24.4-32.9
	30-60	Mean	1.32
		Range	1.13-1.54
Freshwater	Day	Type of Data	Temperature (°C)	DO (mg/L)	Specific Conductivity (μS/cm)	Ammonium (mg/L)	Soluble Reactive Phosphorus (mg/L)	Nitrate (mg/L)
	2	Mean	20.25	13.02	222.87	0.0091	0.0795	3.986
		Range	18.5-22.3	12.81-13.3	219.5-224.6	0.004-0.014	0.070-0.089	3.83-4.15
	5	Mean	20.5	12.7	223.01	0.0122	0.0915	3.4585
		Range	19-22.3	12.54-12.96	220.4-226.3	0.009-0.015	0.084-0.099	3.17-3.75
	9	Mean	22.71	11.58	206.47	0.014	0.1075	3.43
		Range	20-25.2	11.37-11.68	187.7-226.2	0.010-0.018	0.079-0.136	2.79-4.07
	13	Mean	21.01	11.48	222.37	0.008	0.083	3.61
		Range	19.4-23.8	11.32-11.69	218-224.7	0.006-0.010	0.061-0.105	3.43-3.79
	20	Mean	20.73	NA	221.71	0.021	0.084	3.84
		Range	20-21.6	NA	219.2-223.8	0.013-0.029	0.08-0.088	3.83-3.86
Chesapeake Bay Surface Water	Station	Type of Data	Temperature (℃)	Salinity (ppt)	Chl a (µg/L)	DO (mg/L)	TN (mg/L)	TON (mg/L)	DON (mg/L)	Ammonium (mg/L)	Nitrate & Nitrite (mg/L)	Nitrate (mg/L)	Nitrite (mg/L)	TP (mg/L)	Phosphate (mg/L)	DOP (mg/L)	Secchi depth (m)	Total suspended solids (mg/L)	PC (mg/L)
	908	Mean	17.4182	7.1	14.5395	8.71818	1.48714	0.451773	0.237455	0.0744545	0.960909	0.940309	0.0203909	0.0542273	0.0189909	0.00754545	0.718182	9.5	1.22818
		Range	1.2-28.7	2.4-12.3	3.0-55.3	5.3-13.8	0.82-2.58	0.23-1.03	0.14-0.37	0.014-0.155	0.121-1.440	0.1132-1.4243	0.0078-0.0396	0.0315-0.0803	0.0031-0.0479	0.0038-0.0149	0.4-1.1	6.9-13.9	0.43-4.16
	845	Mean	16.4083	10.25	14.7998	9.95833	0.961917	0.531408	0.266008	0.0230833	0.407425	0.381717	0.0244083	0.0367167	0.00566667	0.00914167	1.16667	7.79167	1.61558
		Range	1.2-28.5	7-15.9	8.4-31.7	6.5-13.7	0.57-1.34	0.42-0.71	0.18-0.36	0.003-0.088	0.006-0.732	0.0056-0.7105	0.0007-0.1550	0.0182-0.0529	0.0014-0.022	0.0055-0.0162	0.8-1.7	3.6-21	0.75-2.50
	834	Mean	20	10.8987	12.468	8.95	0.812875	0.519375	0.292038	0.023	0.2705	0.251525	0.0182125	0.032425	0.0033875	0.00965	1.4625	4.7375	1.18162
		Range	1.2-28.9	8.5-16.5	7.9-17.9	6-13.7	0.54-1.17	0.42-0.58	0.24-0.38	0.003-0.054	0.002-0.686	0.0015-0.6675	0.0003-0.0554	0.0234-0.0380	0.002-0.0087	0.0056-0.0147	1.2-1.8	3.7-6.2	0.66-1.43
	818	Mean	16.4667	12.3	8.25075	9.60833	0.782833	0.511408	0.2968	0.019	0.252425	0.228992	0.0233833	0.0303167	0.0034	0.00899167	1.58333	6.525	1.31317
		Range	1.1-29	8.9-17.3	3.6-14.0	6.1-14	0.48-1.14	0.34-0.79	0.22-0.51	0.003-0.044	0.004-0.550	0.0029-0.5301	0.0002-0.0951	0.0139-0.0521	0.006-0.0076	0.0045-0.0153	1-2.4	2.4-19	0.47-3.26
	744	Mean	16.8091	13.9545	9.08771	9.64182	0.608027	0.427445	0.240209	0.0193727	0.161209	0.137227	0.0250364	0.0266273	0.00182727	0.00578182	1.79091	6.11348	1.05445
		Range	1.7-29.1	9.7-18.7	1.8-25.8	6.7-13.7	0.42-1.04	0.21-1.02	0.15-0.31	0.006-0.044	0.001-0.431	0.0009-0.4185	0.0002-0.0976	0.0106-0.0867	0.0003-0.0057	0.0022-0.0132	0.9-2.5	3.7-11.7	0.46-3.26
	724	Mean	16.1545	16.0909	9.51792	10.2055	0.492845	0.367718	0.215036	0.0274273	0.0977	0.0906727	0.00705455	0.0211727	0.00213636	0.00444545	1.81818	5.92545	1.03232
		Range	2.5-28.5	12.3-18.9	2.4-16.0	7.0-13.5	0.38-0.64	0.29-0.45	0.14-0.26	0.007-0.093	0.001-0.281	0.0006-0.2742	0.0001-0.0235	0.0093-0.0295	0.0003-0.0079	0.0018-0.0089	1.5-2.8	3.0-8.8	0.45-1.60
	707	Mean	16.9455	19.4818	6.85462	10.0536	0.427545	0.3499	0.208518	0.0202182	0.0574273	0.0550273	0.00246364	0.0190182	0.0027	0.00451818	1.8	5.91091	0.896364
		Range	2.9-27.9	15.4-24.1	3.1-17.9	7.3-13.3	0.33-0.55	0.29-0.51	0.15-0.28	0.009-0.039	0.0003-0.208	0.0001-0.2034	0.0001-0.0235	0.0098-0.0254	0.0005-0.0112	0.0015-0.0095	1.2-2.8	4.4-7.0	0.60-1.41
* Exchangeable ppm in soil
