# Supplementary material for: Distinct Distribution of Archaea From Soil to Freshwater to Estuary: Implications of Archaeal Composition and Function in Different Environments
Source: Front Microbiol. 2020 Oct 22;11:576661. doi: 10.3389/fmicb.2020.576661 (PMC7642518; doi:10.3389/fmicb.2020.576661)
Supplement: Supplementary file 3 [file Table_2.xlsx]

## Sheet: Table S2
Supplementary Table S2. Statistics of quality control filtering of 16S rRNA gene sequences and the percentage of clean 16S rRNA gene sequences dominated by Archaea in our samples. FST = agricultural soils, WCC = freshwater biofilms, CB = estuary.
Sample-id	Input	Filtered	Percentage of input passed filter	Denoised	Merged	Percentage of input merged	Non-chimeric	Percentage of input non-chimeric	Percentage of clean 16S rRNA gene sequences dominated by Archaea
CB1	349414	334669	95.78%	331380	311385	89.12%	290388	83.11%	0.00037
CB10	303937	291812	96.01%	286955	261599	86.07%	223995	73.7%	0.00021
CB11	363784	350053	96.23%	347555	330134	90.75%	307637	84.57%	0.0003
CB12	297297	286009	96.2%	283826	274520	92.34%	269184	90.54%	8e-05
CB13	434386	417969	96.22%	410936	369913	85.16%	316378	72.83%	0.00067
CB14	460707	443554	96.28%	438101	407221	88.39%	373058	80.98%	0.02898
CB15	392529	378583	96.45%	376483	361327	92.05%	342473	87.25%	0.00028
CB16	469903	451894	96.17%	448994	433400	92.23%	418913	89.15%	0.00014
CB17	166824	162415	97.36%	157364	140045	83.95%	125369	75.15%	0.00197
CB18	478845	461640	96.41%	455637	422757	88.29%	384194	80.23%	0.04219
CB19	429209	413747	96.4%	409780	384640	89.62%	350724	81.71%	0.00034
CB2	382558	367601	96.09%	363927	341562	89.28%	328301	85.82%	0.00015
CB20	518129	497837	96.08%	493602	468200	90.36%	428929	82.78%	6e-05
CB21	233282	227371	97.47%	220667	196329	84.16%	180396	77.33%	0.00356
CB22	336241	323578	96.23%	318308	286115	85.09%	254083	75.57%	0.00972
CB23	319933	308588	96.45%	305890	289909	90.62%	278338	87%	0.00022
CB24	249404	239855	96.17%	238373	231721	92.91%	228981	91.81%	0.0001
CB25	707651	690984	97.64%	677568	585319	82.71%	497325	70.28%	0.01227
CB26	322524	310218	96.18%	305807	282890	87.71%	263808	81.79%	0.00706
CB27	383086	367698	95.98%	359763	310165	80.96%	251087	65.54%	0.00041
CB28	496811	478883	96.39%	467747	405729	81.67%	319165	64.24%	0.00445
CB29	402380	386576	96.07%	378050	331224	82.32%	267872	66.57%	0.07459
CB3	509968	490705	96.22%	484730	443396	86.95%	379932	74.5%	0.00021
CB30	331286	318674	96.19%	314408	292543	88.31%	267222	80.66%	0.00043
CB31	380923	365472	95.94%	360960	329929	86.61%	281182	73.82%	0.00033
CB32	308870	296899	96.12%	291388	258386	83.66%	207860	67.3%	0.00574
CB33	383404	368521	96.12%	362271	333338	86.94%	296969	77.46%	0.036
CB34	373341	360467	96.55%	355614	327241	87.65%	284154	76.11%	0.00018
CB35	399665	382423	95.69%	377690	345044	86.33%	295451	73.92%	0.00022
CB36	450902	434141	96.28%	426049	374573	83.07%	300776	66.71%	0.01593
CB37	385885	371339	96.23%	364673	326727	84.67%	279002	72.3%	0.01936
CB38	329416	317679	96.44%	313816	292865	88.9%	263017	79.84%	0.00022
CB39	441951	424814	96.12%	419991	388190	87.84%	325273	73.6%	0.00013
CB4	448978	431962	96.21%	424359	389327	86.71%	329211	73.32%	0.09294
CB40	415015	399253	96.2%	392594	352144	84.85%	294867	71.05%	0.04974
CB41	373224	357322	95.74%	350653	313633	84.03%	261551	70.08%	0.0278
CB42	344634	331251	96.12%	327030	301976	87.62%	259384	75.26%	0.00023
CB43	164800	160132	97.17%	156483	142310	86.35%	129092	78.33%	0.0002
CB44	171398	166329	97.04%	162405	147331	85.96%	135168	78.86%	0.0515
CB45	191223	184958	96.72%	180205	161868	84.65%	145096	75.88%	0.00552
CB46	176377	171380	97.17%	168114	154570	87.64%	143516	81.37%	0.00028
CB47	205307	199190	97.02%	194398	174153	84.83%	153078	74.56%	0.00024
CB48	225206	219037	97.26%	213537	191935	85.23%	176615	78.42%	0.03393
CB49	211240	204623	96.87%	200457	180146	85.28%	160437	75.95%	0.00345
CB5	346857	334214	96.35%	331050	310934	89.64%	282917	81.57%	0.0005
CB50	213904	207966	97.22%	204394	189453	88.57%	177199	82.84%	0.00023
CB51	203039	197105	97.08%	192438	172615	85.02%	152206	74.96%	0.0005
CB52	168559	163229	96.84%	158056	134685	79.9%	117072	69.45%	0.00609
CB53	229634	223345	97.26%	218302	196856	85.73%	176386	76.81%	0.00427
CB54	200194	194698	97.25%	189678	172613	86.22%	160451	80.15%	0.00034
CB55	244803	236920	96.78%	230692	199946	81.68%	170908	69.81%	0.00034
CB56	220374	213374	96.82%	207029	181811	82.5%	163920	74.38%	0.00798
CB57	228702	222354	97.22%	216504	191795	83.86%	171593	75.03%	0.06645
CB58	196231	190249	96.95%	184579	162345	82.73%	140813	71.76%	0.00067
CB59	193993	188484	97.16%	184569	169694	87.47%	154515	79.65%	0.00053
CB6	393893	378462	96.08%	376178	363460	92.27%	355786	90.33%	0.00013
CB60	227746	221104	97.08%	216797	200670	88.11%	180085	79.07%	0.00046
CB61	190380	184446	96.88%	180170	163450	85.85%	149053	78.29%	0.06943
CB64	165001	160322	97.16%	156116	141584	85.81%	131206	79.52%	0.00044
CB65	235441	228486	97.05%	222645	201028	85.38%	184177	78.23%	0.06967
CB66	145461	141377	97.19%	137692	122000	83.87%	106997	73.56%	0.00052
CB67	139710	135182	96.76%	132221	121449	86.93%	114677	82.08%	0.00018
CB68	182275	175845	96.47%	172715	161695	88.71%	156730	85.99%	0.0005
CB69	167443	162418	97%	158139	143033	85.42%	132385	79.06%	0.03556
CB7	442262	425790	96.28%	420754	386166	87.32%	326296	73.78%	0.00016
CB70	155562	150570	96.79%	146916	133110	85.57%	115511	74.25%	0.00027
CB72	229869	223121	97.06%	218571	196789	85.61%	167120	72.7%	0.00074
CB73	209018	202618	96.94%	197225	177216	84.79%	158746	75.95%	0.0939
CB74	209842	203501	96.98%	198803	179487	85.53%	154403	73.58%	0.00037
CB75	209706	203047	96.82%	198748	180864	86.25%	160047	76.32%	0.00028
CB76	200788	194855	97.05%	190981	172976	86.15%	147501	73.46%	0.00051
CB78	214187	208111	97.16%	202779	175198	81.8%	142285	66.43%	0.00035
CB8	393484	379085	96.34%	373718	346216	87.99%	310587	78.93%	0.02999
CB80	193383	187988	97.21%	181724	153884	79.57%	129760	67.1%	0.06565
CB81	189639	183345	96.68%	179715	163200	86.06%	144169	76.02%	0.00048
CB9	287478	275066	95.68%	273284	264873	92.14%	260364	90.57%	0.0002
FST1	267671	252909	94.49%	239237	186873	69.81%	177448	66.29%	0.03928
FST10	322160	303429	94.19%	288380	227850	70.73%	218622	67.86%	0.06399
FST11	344350	325658	94.57%	309582	245510	71.3%	234575	68.12%	0.04211
FST12	325992	305360	93.67%	290012	227788	69.88%	216502	66.41%	0.03296
FST13	387839	366326	94.45%	347922	275043	70.92%	258594	66.68%	0.07109
FST14	257237	242681	94.34%	229187	176205	68.5%	168666	65.57%	0.06183
FST15	209491	197994	94.51%	186773	145672	69.54%	141578	67.58%	0.06643
FST16	339514	320114	94.29%	303290	235493	69.36%	221656	65.29%	0.09371
FST17	330023	312044	94.55%	296501	236090	71.54%	223262	67.65%	0.09536
FST18	212737	199642	93.84%	186653	139661	65.65%	134017	63%	0.06229
FST19	282501	266334	94.28%	249181	182976	64.77%	173382	61.37%	0.05346
FST2	283205	266060	93.95%	251251	195787	69.13%	187445	66.19%	0.08238
FST20	223723	211860	94.7%	200138	155730	69.61%	150254	67.16%	0.04716
FST21	233613	219957	94.15%	207239	159397	68.23%	151743	64.95%	0.05676
FST22	278459	263135	94.5%	248013	189333	67.99%	180007	64.64%	0.06781
FST23	301038	283251	94.09%	269041	214447	71.24%	206586	68.62%	0.05187
FST24	210144	199404	94.89%	188117	146764	69.84%	141784	67.47%	0.04256
FST25	349339	329081	94.2%	312794	249821	71.51%	234213	67.04%	0.10523
FST26	440455	414277	94.06%	395283	317802	72.15%	300931	68.32%	0.0926
FST27	348980	326861	93.66%	310327	245737	70.42%	234549	67.21%	0.07683
FST28	305921	287635	94.02%	274013	222007	72.57%	211995	69.3%	0.10502
FST29	444950	420656	94.54%	400720	323087	72.61%	304168	68.36%	0.1061
FST3	258894	243894	94.21%	231254	182926	70.66%	177905	68.72%	0.05411
FST30	405693	381435	94.02%	362924	286116	70.53%	269507	66.43%	0.09013
FST31	275838	259569	94.1%	246119	194472	70.5%	186961	67.78%	0.06828
FST32	346700	328209	94.67%	313726	256006	73.84%	244495	70.52%	0.05122
FST33	397206	372909	93.88%	354918	284654	71.66%	269210	67.78%	0.0727
FST34	367785	346918	94.33%	328202	252796	68.73%	238761	64.92%	0.09179
FST35	318058	299524	94.17%	285320	230557	72.49%	222743	70.03%	0.05064
FST36	396815	372259	93.81%	354691	284261	71.64%	272060	68.56%	0.06034
FST37	275427	259754	94.31%	246465	196072	71.19%	189488	68.8%	0.05479
FST38	242508	228518	94.23%	215699	170850	70.45%	166710	68.74%	0.06862
FST39	409977	387771	94.58%	368929	296970	72.44%	282482	68.9%	0.08239
FST4	379665	358876	94.52%	341982	276259	72.76%	258144	67.99%	0.11495
FST40	353926	334669	94.56%	317454	251267	70.99%	237384	67.07%	0.09287
FST41	375086	352347	93.94%	333677	263300	70.2%	248799	66.33%	0.1029
FST42	294117	276471	94%	260079	199080	67.69%	190126	64.64%	0.08027
FST43	357062	338493	94.8%	319334	245167	68.66%	233162	65.3%	0.07918
FST44	385545	363736	94.34%	343488	266265	69.06%	252457	65.48%	0.0977
FST45	359389	339469	94.46%	321925	255702	71.15%	245777	68.39%	0.05988
FST46	479577	454459	94.76%	432760	344558	71.85%	324205	67.6%	0.12497
FST47	489311	461054	94.23%	438536	347320	70.98%	328172	67.07%	0.09082
FST48	418475	397339	94.95%	377251	298109	71.24%	284172	67.91%	0.072
FST49	441727	418725	94.79%	402369	339578	76.88%	324994	73.57%	0.11696
FST5	357368	335349	93.84%	318492	250608	70.13%	238840	66.83%	0.03451
FST50	424088	401082	94.58%	383188	314165	74.08%	299026	70.51%	0.12659
FST51	325603	308593	94.78%	291477	225475	69.25%	215349	66.14%	0.07414
FST52	380771	359347	94.37%	342062	275309	72.3%	258964	68.01%	0.14005
FST53	413751	391852	94.71%	372875	295784	71.49%	280270	67.74%	0.10405
FST54	403295	379010	93.98%	364264	303676	75.3%	295970	73.39%	0.03592
FST55	475197	449404	94.57%	426723	340452	71.64%	321122	67.58%	0.12237
FST56	323905	306545	94.64%	289883	226225	69.84%	214034	66.08%	0.09211
FST57	233972	221710	94.76%	211124	174512	74.59%	170865	73.03%	0.06336
FST58	449681	425482	94.62%	402552	312720	69.54%	294146	65.41%	0.11782
FST59	421783	400797	95.02%	381906	309654	73.42%	291744	69.17%	0.15857
FST6	331129	313461	94.66%	297539	234193	70.73%	224111	67.68%	0.02346
FST60	291774	274830	94.19%	259266	201847	69.18%	192982	66.14%	0.07296
FST61	409261	387303	94.63%	365357	281309	68.74%	264104	64.53%	0.0748
FST62	321329	305333	95.02%	288949	228745	71.19%	219841	68.42%	0.07516
FST63	364492	344272	94.45%	324998	250718	68.79%	238111	65.33%	0.0867
FST64	352543	333677	94.65%	315099	242562	68.8%	226170	64.15%	0.09268
FST65	351331	330933	94.19%	314030	249657	71.06%	239825	68.26%	0.0975
FST66	251843	239782	95.21%	225798	177657	70.54%	171005	67.9%	0.04837
FST67	283374	267643	94.45%	252027	194040	68.47%	188616	66.56%	0.04522
FST68	460915	435698	94.53%	414686	329356	71.46%	313311	67.98%	0.08381
FST69	341068	320282	93.91%	309603	266032	78%	259595	76.11%	0.02029
FST7	361645	341775	94.51%	325101	260219	71.95%	246143	68.06%	0.07381
FST70	342476	323074	94.33%	308081	249251	72.78%	238342	69.59%	0.04775
FST71	513285	486644	94.81%	464763	374767	73.01%	345495	67.31%	0.06178
FST72	455620	430062	94.39%	407500	316910	69.56%	296782	65.14%	0.11848
FST73	263522	247766	94.02%	235382	191539	72.68%	184737	70.1%	0.08839
FST74	431028	409101	94.91%	390265	318207	73.83%	299633	69.52%	0.0834
FST75	541334	510360	94.28%	484536	380621	70.31%	352212	65.06%	0.12199
FST76	475492	449031	94.44%	424162	314622	66.17%	268856	56.54%	0.11381
FST77	353798	334015	94.41%	319026	261643	73.95%	248388	70.21%	0.07705
FST79	320486	303168	94.6%	290151	244228	76.21%	234822	73.27%	0.08039
FST8	376868	355509	94.33%	339512	276620	73.4%	262295	69.6%	0.02594
FST80	282072	267053	94.68%	254833	210360	74.58%	203426	72.12%	0.11507
FST81	402093	381339	94.84%	368979	320079	79.6%	312687	77.76%	0.04337
FST82	389879	370039	94.91%	352383	285052	73.11%	272075	69.78%	0.08334
FST83	385757	363613	94.26%	354290	315596	81.81%	308664	80.02%	0.02726
FST84	342914	323831	94.44%	308311	252322	73.58%	235573	68.7%	0.13793
FST85	489843	463909	94.71%	445293	380687	77.72%	359428	73.38%	0.06984
FST86	296487	278846	94.05%	272572	253445	85.48%	245868	82.93%	0.03143
FST87	465013	438679	94.34%	421410	361045	77.64%	341758	73.49%	0.10199
FST88	594422	562091	94.56%	540498	461934	77.71%	435193	73.21%	0.12919
FST89	557953	524744	94.05%	504203	431914	77.41%	403701	72.35%	0.11636
FST9	307496	290773	94.56%	275682	215115	69.96%	204807	66.6%	0.02326
FST90	545523	517778	94.91%	499721	434141	79.58%	407404	74.68%	0.11531
FST91	516311	488720	94.66%	466891	390521	75.64%	363179	70.34%	0.17098
FST92	532798	503340	94.47%	482629	403058	75.65%	380388	71.39%	0.13118
FST93	446629	423285	94.77%	401532	329512	73.78%	308306	69.03%	0.05102
FST94	487460	460431	94.46%	442807	380987	78.16%	361931	74.25%	0.08772
FST95	542212	513110	94.63%	491224	412522	76.08%	387229	71.42%	0.12274
FST96	492696	462643	93.9%	445787	386251	78.4%	365066	74.1%	0.06107
WCC10	372571	362318	97.25%	354906	319274	85.69%	287385	77.14%	0.00047
WCC11	410625	399430	97.27%	396840	379325	92.38%	353802	86.16%	0.00033
WCC12	448743	436040	97.17%	427475	382743	85.29%	328744	73.26%	0.0001
WCC13	346395	337131	97.33%	332088	308949	89.19%	277072	79.99%	0.00013
WCC14	413206	402338	97.37%	397399	371090	89.81%	338550	81.93%	1e-05
WCC15	267007	259729	97.27%	256178	239353	89.64%	217476	81.45%	7e-05
WCC16	274603	266445	97.03%	261943	241845	88.07%	218735	79.65%	0.00023
WCC17	416907	406237	97.44%	399392	366510	87.91%	330801	79.35%	0.0002
WCC18	376958	367334	97.45%	359855	335558	89.02%	284151	75.38%	9e-05
WCC25	412020	398489	96.72%	384728	334712	81.24%	292239	70.93%	0.00076
WCC27	331155	319555	96.5%	311027	266002	80.33%	227527	68.71%	0.00054
WCC28	371434	359280	96.73%	351307	310070	83.48%	273041	73.51%	0.00041
WCC29	282103	272973	96.76%	266508	231992	82.24%	193922	68.74%	0.00019
WCC31	314535	304992	96.97%	297448	259473	82.49%	219332	69.73%	0.00027
WCC32	308629	297873	96.51%	290806	252395	81.78%	212999	69.01%	0.00027
WCC33	338927	327509	96.63%	320252	283268	83.58%	240829	71.06%	6e-05
WCC40	207175	200642	96.85%	193983	173928	83.95%	153874	74.27%	0.00036
WCC41	250015	241536	96.61%	234157	210289	84.11%	182374	72.95%	0.00022
WCC42	260489	252363	96.88%	247630	229981	88.29%	216366	83.06%	0.00121
WCC44	194749	188565	96.82%	183409	160195	82.26%	140867	72.33%	0.00026
WCC45	259986	251243	96.64%	245563	217381	83.61%	190479	73.27%	0.00022
WCC46	319708	308606	96.53%	301542	264377	82.69%	222470	69.59%	0.00014
WCC47	240595	232285	96.55%	226320	197442	82.06%	173666	72.18%	0.00024
WCC48	227914	220535	96.76%	216039	195589	85.82%	179801	78.89%	0.00022
WCC49	372727	366377	98.3%	363866	340570	91.37%	262481	70.42%	0
WCC5	397274	389579	98.06%	387269	377332	94.98%	366030	92.14%	0.00026
WCC50	301801	291299	96.52%	282472	240224	79.6%	212660	70.46%	0.0011
WCC51	192480	185494	96.37%	179777	153621	79.81%	138789	72.11%	0.00036
WCC52	245276	237508	96.83%	230364	209329	85.34%	180045	73.41%	0.0002
WCC53	315137	305289	96.88%	295930	266370	84.53%	216966	68.85%	0.00023
WCC54	320369	310229	96.83%	299223	263420	82.22%	226344	70.65%	0.00044
WCC55	246999	238954	96.74%	231512	208906	84.58%	181536	73.5%	0.00031
WCC56	293371	284281	96.9%	275426	248919	84.85%	219045	74.66%	0.00048
WCC57	200415	194080	96.84%	187294	167282	83.47%	146591	73.14%	0.00021
WCC58	188230	181665	96.51%	173676	150639	80.03%	137242	72.91%	0.00076
WCC59	255922	251064	98.1%	250392	247486	96.7%	217954	85.16%	0
WCC61	306253	295012	96.33%	285137	242109	79.06%	216809	70.79%	0.00135
WCC62	236397	228580	96.69%	221946	192725	81.53%	166972	70.63%	0.00061
WCC63	319534	313274	98.04%	303865	264371	82.74%	230283	72.07%	0.00084
WCC64	301577	295704	98.05%	287033	248916	82.54%	218602	72.49%	0.00067
WCC65	322131	315150	97.83%	307184	267159	82.93%	233573	72.51%	0.00072
WCC66	397369	389478	98.01%	378923	329061	82.81%	283439	71.33%	0.00117
WCC67	442171	433036	97.93%	419521	356186	80.55%	322074	72.84%	0.00134
WCC68	363175	355461	97.88%	345695	303355	83.53%	277083	76.29%	0.00067
WCC69	405694	398036	98.11%	392638	365207	90.02%	339936	83.79%	0.00161
WCC70	459801	450882	98.06%	446910	431274	93.8%	415509	90.37%	0.00144
WCC71	329857	323375	98.03%	312224	270316	81.95%	231559	70.2%	0.00106
WCC72	380347	373420	98.18%	362135	316490	83.21%	276811	72.78%	0.00159
WCC73	415578	408128	98.21%	395285	343211	82.59%	295626	71.14%	0.00132
WCC74	366574	358881	97.9%	346640	297849	81.25%	254999	69.56%	0.00114
WCC75	446157	437605	98.08%	424104	370652	83.08%	310647	69.63%	0.00117
WCC76	317300	311312	98.11%	300020	256269	80.77%	224211	70.66%	0.0012
WCC78	359806	352933	98.09%	341891	293570	81.59%	261608	72.71%	0.00063
WCC79	342490	336005	98.11%	327979	288334	84.19%	254191	74.22%	0.00091
WCC80	242666	237937	98.05%	231759	201930	83.21%	175098	72.16%	0.00032
WCC81	350471	343536	98.02%	335654	294485	84.03%	252725	72.11%	0.00025
WCC82	257692	252845	98.12%	246539	217820	84.53%	184144	71.46%	0.00047
WCC83	308422	302423	98.05%	295122	259127	84.02%	213684	69.28%	0.00016
WCC84	438965	430433	98.06%	418186	358239	81.61%	299586	68.25%	0.00064
