# Supplementary material for: Distinct Distribution of Archaea From Soil to Freshwater to Estuary: Implications of Archaeal Composition and Function in Different Environments
Source: Front Microbiol. 2020 Oct 22;11:576661. doi: 10.3389/fmicb.2020.576661 (PMC7642518; doi:10.3389/fmicb.2020.576661)
Supplement: Supplementary file 4 [file Table_3.xlsx]

## Sheet: Table S3
Supplementary Table S3. Major archaeal taxa across the three habitats. ASVs were filtered out if they occurred in less than five samples and had a summed relative abundance of less than 0.1%.
Taxa	id	CB1	CB10	CB11	CB12	CB13	CB14	CB15	CB16	CB17	CB18	CB19	CB2	CB20	CB21	CB22	CB23	CB24	CB25	CB26	CB27	CB28	CB29	CB3	CB30	CB31	CB32	CB33	CB34	CB35	CB36	CB37	CB38	CB39	CB4	CB40	CB41	CB42	CB43	CB44	CB45	CB46	CB47	CB48	CB49	CB5	CB50	CB51	CB52
Crenarchaeota; Bathyarchaeia	ASV2	0	0	0	0	0	0	0	0	0	0	0	3e-05	0	0	0	0	0	0	0	0	0	0	0	0	0	0	0	0	0	0	0	0	0	0	0	0	0	0	0	0	0	0	0	0	0	0	0	0
Crenarchaeota; Bathyarchaeia; archaeon RBG_16_50_20; archaeon RBG_16_50_20; archaeon RBG_16_50_20; archaeon RBG_16_50_20	ASV1	0	0	0	0	0	0	0	0	0	0	0	0	0	0	0	0	0	0	0	0	0	0	0	0	0	0	0	0	0	0	0	0	0	0	0	0	0	0	0	0	0	0	0	0	0	0	0	0
Crenarchaeota; Bathyarchaeia; unidentified archaeon; unidentified archaeon; unidentified archaeon; unidentified archaeon	ASV3188	0	0	0	0	0	0	0	0	0	0	0	0	0	0	0	0	0	0	0	0	0	0	0	0	0	0	0	0	0	0	0	0	0	0	0	0	0	0	0	0	0	0	0	0	0	0	0	0
Crenarchaeota; Verstraetearchaeia; Methanomethyliales; Methanomethyliaceae; uncultured archaeon; uncultured archaeon	ASV3	0	0	0	0	0	0	0	0	0	0	0	0	0	0	0	0	0	0	0	0	0	0	0	0	0	0	0	0	0	0	0	0	0	0	0	0	0	0	0	0	0	0	0	0	0	0	0	0
Diapherotrites; Iainarchaeia; Iainarchaeales; Diapherotrites archaeon SCGC AAA011-K09; Diapherotrites archaeon SCGC AAA011-K09; Diapherotrites archaeon SCGC AAA011-K09	ASV4	0	0	0	0	0	0	0	0	0	0	0	0	0	0	0	0	0	0	0	0	0	0	0	0	0	0	0	0	0	0	0	0	0	0	0	0	0	0	0	0	0	0	0	0	0	0	0	0
Diapherotrites; Iainarchaeia; Iainarchaeales; Diapherotrites archaeon SCGC AAA011-N19; Diapherotrites archaeon SCGC AAA011-N19; Diapherotrites archaeon SCGC AAA011-N19	ASV5	0	0	0	0	0	0	0	0	0	0	0	0	0	0	0	0	0	0	0	0	0	0	0	0	0	0	0	0	0	0	0	0	0	0	0	0	0	0	0	0	0	0	0	0	0	0	0	0
Diapherotrites; Iainarchaeia; Iainarchaeales; uncultured archaeon; uncultured archaeon; uncultured archaeon	ASV7	0	0	0	0	0	0	0	0	0	0	0	0	0	0	0	0	0	0	0	0	0	0	0	0	0	0	0	0	0	0	0	0	0	0	0	0	0	0	0	0	0	0	0	0	0	0	0	0
Diapherotrites; Micrarchaeia; uncultured archaeon; uncultured archaeon; uncultured archaeon; uncultured archaeon	ASV9	0	0	0	0	0	0	0	0	0	0	0	0	0	0	0	0	0	0	0	0	0	0	0	0	0	0	0	0	0	0	0	0	0	0	0	0	0	0	0	0	0	0	0	0	0	0	0	0
Euryarchaeota; Methanobacteria; Methanobacteriales; Methanobacteriaceae; Methanobacterium	ASV3189	0	0	0	0	0	0	0	0	0	0	0	0	0	0	0	0	0	0	0	0	0	0	0	0	0	0	0	0	0	0	0	0	0	0	0	0	0	0	0	0	0	0	0	0	0	0	0	0
Euryarchaeota; Methanomicrobia; Methanosarcinales; Methanosarcinaceae; Methanosarcina	ASV10	0	0	0	0	0	0	0	0	0	0	0	0	0	0	0	0	0	0	0	0	0	0	0	0	0	0	0	0	0	0	0	0	0	0	0	0	0	0	0	0	0	0	0	0	0	0	0	0
Euryarchaeota; Thermoplasmata	ASV21	0	0	0	0	0	0	0	0	0	0	0	0	0	0	0	0	0	0	0	0	0	0	0	0	0	0	0	0	0	0	0	0	0	0	0	0	0	0	0	0	0	0	0	0	0	0	0	0
Euryarchaeota; Thermoplasmata; Marine Group II	ASV15	0	0	0	0	0	0	0	0	0.00037	9e-05	0	0	0	0.00053	6e-05	0	0	0.00018	2e-05	0	0.00143	0.00025	0	0	0	0.00058	0.00021	0	0	0.00072	0.00012	0	0	0.00038	0.00136	8e-05	0	0	0.00084	2e-05	0	0	0.0016	4e-05	0	0	0	0.00192
Euryarchaeota; Thermoplasmata; Marine Group II; marine metagenome; marine metagenome; marine metagenome	ASV3190	0	1e-05	0	0	0	4e-05	0	0	0	0.00077	0	0	0	0.00012	0.00041	0	0	0	0.00011	0	0.00093	0.00029	0	0	0	0.00095	0.00061	0	0	0.00185	0.00056	0	0	0.00054	0.00418	0.00074	0	0	0.00094	0.00055	0	0	0.00179	0.00046	0	0	1e-05	0.0019
Euryarchaeota; Thermoplasmata; Marine Group II; uncultured archaeon; uncultured archaeon; uncultured archaeon	ASV12	0	0	0	0	0	0	0	0	0	0	0	0	0	0	0	0	0	0	0	0	0	0	0	0	0	0	0	0	0	0	0	0	0	0	0	0	0	0	0	0	0	0	0	0	0	0	0	0
Euryarchaeota; Thermoplasmata; Marine Group II; uncultured euryarchaeote; uncultured euryarchaeote; uncultured euryarchaeote	ASV13	0	0	0	0	0	0	0	0	0	0	0	0	0	0	0	0	0	0	0	0	0	0	0	0	0	0	0	0	0	0	0	0	0	0	0	0	0	0	0	0	0	0	0	0	0	0	0	0
Euryarchaeota; Thermoplasmata; Marine Group II; uncultured haloarchaeon; uncultured haloarchaeon; uncultured haloarchaeon	ASV14	0	0	0	0	0	0	0	0	0	0	0	0	0	0	0	0	0	0	0	0	0	0	0	0	0	0	0	0	0	0	0	0	0	0	0	0	0	0	0	0	0	0	0	0	0	0	0	0
Euryarchaeota; Thermoplasmata; Marine Group II; uncultured marine euryarchaeote DH148-W1; uncultured marine euryarchaeote DH148-W1; uncultured marine euryarchaeote DH148-W1	ASV3191	0	0	0	0	0	0	0	0	0	6e-05	0	0	0	0	9e-05	0	0	0	0.0001	0	0	5e-05	0	0	0	0	0.00017	0	0	0	0	0	0	0	0	2e-05	0	0	0	0	0	0	0	0	0	0	0	0
Euryarchaeota; Thermoplasmata; Methanomassiliicoccales	ASV17	0	0	0	0	0	0	0	0	0	0	0	0	0	0	0	0	0	0	0	0	0	0	0	0	0	0	0	0	0	0	0	0	0	0	0	0	0	0	0	0	0	0	0	0	0	0	0	0
Euryarchaeota; Thermoplasmata; Methanomassiliicoccales; uncultured; uncultured archaeon; uncultured archaeon	ASV16	0	0	0	0	0	0	0	0	0	0	0	0	0	0	0	0	0	0	0	0	0	0	0	0	0	0	0	0	0	0	0	0	0	0	0	0	0	0	0	0	0	0	0	0	0	0	0	0
Euryarchaeota; Thermoplasmata; uncultured; crenarchaeote SRI-298; crenarchaeote SRI-298; crenarchaeote SRI-298	ASV18	0	0	0	0	0	0	0	0	0	0	0	0	0	0	0	0	0	0	0	0	0	0	0	0	0	0	0	0	0	0	0	0	0	0	0	0	0	0	0	0	0	0	0	0	0	0	0	0
Euryarchaeota; Thermoplasmata; uncultured; uncultured archaeon; uncultured archaeon; uncultured archaeon	ASV19	0	0	0	0	0	0	0	0	0	0	0	0	0	0	0	0	0	0	0	0	0	0	0	0	0	0	0	0	0	0	0	0	0	0	0	0	0	0	0	0	0	0	0	0	0	0	0	0
Nanoarchaeaeota; Nanohaloarchaeia	ASV26	0	0	0	0	0	0	0	0	0	0	0	0	0	0	0	0	0	0	0	0	0	0	0	0	0	0	0	0	0	0	0	0	0	0	0	0	0	0	0	0	0	0	0	0	0	0	0	0
Nanoarchaeaeota; Nanohaloarchaeia; Aenigmarchaeales; uncultured archaeon; uncultured archaeon; uncultured archaeon	ASV22	0	0	0	0	0	0	0	0	0	0	0	0	0	0	0	0	0	0	0	0	0	0	0	0	0	0	0	0	0	0	0	0	0	0	0	0	0	0	0	0	0	0	0	0	0	0	0	0
Nanoarchaeaeota; Nanohaloarchaeia; Deep Sea Euryarchaeotic Group(DSEG)	ASV25	0	0	0	0	0	0	0	0	0	0	0	0	0	0	0	0	0	0	0	0	0	0	0	0	0	0	0	0	0	0	0	0	0	0	0	0	0	0	0	0	0	0	0	0	0	0	0	0
Nanoarchaeaeota; Nanohaloarchaeia; Deep Sea Euryarchaeotic Group(DSEG); uncultured archaeon; uncultured archaeon; uncultured archaeon	ASV24	0	0	0	0	0	0	0	0	0	0	0	0	0	0	0	0	0	0	0	0	0	0	0	0	0	0	0	0	0	0	0	0	0	0	0	0	0	0	0	0	0	0	0	0	0	0	0	0
Nanoarchaeaeota; Woesearchaeia	ASV42	0	5e-05	0	0	1e-05	0	0	0	0.00016	0	0	0	0	0	0	0	0	0	0	0	0	1e-05	0	0	0	0	0.0001	0	0	0	1e-05	0	0	7e-05	5e-05	1e-05	0	0	0	0	0	0	0	1e-05	0	0	0	0
Nanoarchaeaeota; Woesearchaeia; archaeon GW2011_AR13; archaeon GW2011_AR13; archaeon GW2011_AR13; archaeon GW2011_AR13	ASV35	0	0	0	0	1e-05	0	0	0	0	0	0	0	0	1e-05	0	0	0	0	0	0	1e-05	0	0	0	0	0	0	0	0	0	0	0	0	0	0	0	0	0	0	0	0	0	2e-05	0	0	0	0	0
Nanoarchaeaeota; Woesearchaeia; Candidatus Diapherotrites archaeon ADurb.Bin253; Candidatus Diapherotrites archaeon ADurb.Bin253; Candidatus Diapherotrites archaeon ADurb.Bin253; Candidatus Diapherotrites archaeon ADu	ASV28	0	0	0	0	0	0	0	0	0	0	0	0	0	0	0	0	0	0	0	0	0	0	0	0	0	0	0	0	0	0	0	0	0	0	0	0	0	0	0	0	0	0	0	0	0	0	0	0
Nanoarchaeaeota; Woesearchaeia; Candidatus Nomurabacteria bacterium RIFCSPLOWO2_02_FULL_42_17; Candidatus Nomurabacteria bacterium RIFCSPLOWO2_02_FULL_42_17; Candidatus Nomurabacteria bacterium RIFCSPLOWO2_02_FULL_42_17;D	ASV29	0	0	0	0	0	0	0	0	0	0	0	0	0	0	0	0	0	0	0	0	0	0	0	0	0	0	0	0	0	0	0	0	0	0	0	0	0	0	0	0	0	0	0	0	0	0	0	0
Nanoarchaeaeota; Woesearchaeia; Candidatus Pacearchaeota archaeon CG1_02_32_21; Candidatus Pacearchaeota archaeon CG1_02_32_21; Candidatus Pacearchaeota archaeon CG1_02_32_21; Candidatus Pacearchaeota archaeon CG1_02_	ASV31	0	0	0	0	0	0	0	0	0	0	0	0	0	0	0	0	0	0	0	0	4e-05	1e-05	0	0	0	0	0	0	0	0	0	0	0	0	3e-05	1e-05	0	0	0	0	0	0	0	0	0	0	0	0
Nanoarchaeaeota; Woesearchaeia; Candidatus Staskawiczbacteria bacterium RIFOXYA2_FULL_32_7; Candidatus Staskawiczbacteria bacterium RIFOXYA2_FULL_32_7; Candidatus Staskawiczbacteria bacterium RIFOXYA2_FULL_32_7; Candi	ASV32	0	0	0	0	0	0	0	0	0	0	0	0	0	0	0	0	0	0	0	0	0	0	0	0	0	0	1e-05	0	0	0	0	0	0	0	0	0	0	0	0	0	0	0	0	0	0	0	0	0
Nanoarchaeaeota; Woesearchaeia; metagenome; metagenome; metagenome; metagenome	ASV37	0	0	0	0	0	0	0	0	0	0	0	0	0	0	0	0	0	0	0	0	0	0	0	0	0	0	0	0	0	0	0	0	0	0	0	0	0	0	0	0	0	0	0	0	0	0	0	0
Nanoarchaeaeota; Woesearchaeia; Nanoarchaeota archaeon SCGC AAA011-D5; Nanoarchaeota archaeon SCGC AAA011-D5; Nanoarchaeota archaeon SCGC AAA011-D5; Nanoarchaeota archaeon SCGC AAA011-D5	ASV34	0	0	0	0	0	0	0	0	0	0	0	0	0	0	0	0	0	0	0	0	0	0	0	0	0	0	0	0	0	0	0	0	0	0	0	0	0	0	0	0	0	0	0	0	0	0	0	0
Nanoarchaeaeota; Woesearchaeia; uncultured archaeon CLEAR-15; uncultured archaeon CLEAR-15; uncultured archaeon CLEAR-15; uncultured archaeon CLEAR-15	ASV38	0	0	0	0	0	0	0	0	0	0	0	0	0	0	0	0	0	0	0	0	4e-05	0	0	0	0	0	0	0	0	0	0	0	0	0	1e-05	0	0	0	0	0	0	0	0	0	0	0	0	1e-05
Nanoarchaeaeota; Woesearchaeia; uncultured archaeon; uncultured archaeon; uncultured archaeon; uncultured archaeon	ASV39	0	3e-05	0	0	0	3e-05	0	0	3e-05	1e-05	0	0	0	0	0	0	0	0	0	2e-05	0.00032	0.00019	0	0	0	0.00011	6e-05	1e-05	1e-05	4e-05	4e-05	1e-05	0	0.00018	0.00011	0	0	0	0	2e-05	0	0	0	0	0	0	0	0
Nanoarchaeaeota; Woesearchaeia; uncultured bacterium; uncultured bacterium; uncultured bacterium; uncultured bacterium	ASV40	2e-05	3e-05	0	0	0.00035	0.00944	0	0	0.00097	0.01027	4e-05	1e-05	0	0.00023	0.00399	0	0	8e-05	0.00251	3e-05	0.00026	0.00157	0	2e-05	1e-05	0.00016	0.0012	1e-05	0	0.0001	0.00089	0	0	0.0027	0.00021	0.00078	0	0	0.00023	0.0002	0	0	0.00043	0.00016	1e-05	0	0	0
Nanoarchaeaeota; Woesearchaeia; uncultured euryarchaeote; uncultured euryarchaeote; uncultured euryarchaeote; uncultured euryarchaeote	ASV41	0	0	0	0	0.00013	9e-05	0	0	5e-05	7e-05	1e-05	0	0	0.00233	3e-05	0	0	0.00115	5e-05	0	3e-05	2e-05	0	8e-05	0	3e-05	5e-05	0	0	5e-05	4e-05	3e-05	0	1e-05	9e-05	1e-05	5e-05	0	5e-05	0	0	1e-05	5e-05	0	0	0	0	5e-05
Thaumarchaeota	ASV72	0	0	0	0	0	0	0	0	0	0	0	0	0	0	0	0	0	0	0	0	0	0	0	0	0	0	0	0	0	0	0	0	0	0	0	0	0	0	0	0	0	0	0	0	0	0	0	0
Thaumarchaeota; Group 1.1c	ASV46	0	0	0	0	0	0	0	0	0	0	0	0	0	0	0	0	0	0	0	0	0	0	0	0	0	0	0	0	0	0	0	0	0	0	0	0	0	0	0	0	0	0	0	0	0	0	0	0
Thaumarchaeota; Group 1.1c; uncultured archaeon; uncultured archaeon; uncultured archaeon; uncultured archaeon	ASV43	0	0	0	0	0	0	0	0	0	0	0	0	0	0	0	0	0	0	0	0	0	0	0	0	0	0	0	0	0	0	0	0	0	0	0	0	0	0	0	0	0	0	0	0	0	0	0	0
Thaumarchaeota; Group 1.1c; uncultured crenarchaeote; uncultured crenarchaeote; uncultured crenarchaeote; uncultured crenarchaeote	ASV44	0	0	0	0	0	0	0	0	0	0	0	0	0	0	0	0	0	0	0	0	0	0	0	0	0	0	0	0	0	0	0	0	0	0	0	0	0	0	0	0	0	0	0	0	0	0	0	0
Thaumarchaeota; Group 1.1c; uncultured thaumarchaeote; uncultured thaumarchaeote; uncultured thaumarchaeote; uncultured thaumarchaeote	ASV45	0	0	0	0	0	0	0	0	0	0	0	0	0	0	0	0	0	0	0	0	0	0	0	0	0	0	0	0	0	0	0	0	0	0	0	0	0	0	0	0	0	0	0	0	0	0	0	0
Thaumarchaeota; Nitrososphaeria; Nitrosopumilales; Nitrosopumilaceae	ASV51	0	0	0	0	0	0	0	0	0.00025	0	0	0	0	0.00027	0	0	0	0.00035	0	0	0	0	0	0	0	0	0	0	0	0	0	0	0	0	0	0	0	0	0	0	0	0	0	0	0	0	0	0
Thaumarchaeota; Nitrososphaeria; Nitrosopumilales; Nitrosopumilaceae; Candidatus Nitrosoarchaeum; uncultured archaeon	ASV48	0	0	0	0	0	0	0	0	0	0	0	0	0	0	0	0	0	0	0	0	0	0	0	0	0	0	0	0	0	0	0	0	0	0	0	0	0	0	0	0	0	0	0	0	0	0	0	0
Thaumarchaeota; Nitrososphaeria; Nitrosopumilales; Nitrosopumilaceae; Candidatus Nitrosopumilus	ASV3197	0.00035	9e-05	0.0003	8e-05	0.00017	0.01938	0.00028	0.00014	0	0.03092	0.00029	0.00011	6e-05	7e-05	0.00514	0.00022	0.0001	0.00026	0.00427	0.00036	0.00139	0.0722	0.00021	0.00033	0.00032	0.00391	0.03359	0.00016	0.00021	0.01317	0.0177	0.00018	0.00013	0.08906	0.0437	0.02615	0.00018	0.00013	0.04893	0.00473	0.0002	0.00013	0.02976	0.00267	0.00027	0.0001	0.00034	0.002
Thaumarchaeota; Nitrososphaeria; Nitrosopumilales; Nitrosopumilaceae; Candidatus Nitrosotenuis	ASV49	0	0	0	0	0	0	0	0	0	0	0	0	0	0	0	0	0	0	0	0	0	0	0	0	0	0	0	0	0	0	0	0	0	0	0	0	0	0	0	0	0	0	0	0	0	0	0	0
Thaumarchaeota; Nitrososphaeria; Nitrosopumilales; Nitrosopumilaceae; uncultured archaeon; uncultured archaeon	ASV50	0	0	0	0	0	0	0	0	0	0	0	0	0	0	0	0	0	0	0	0	0	0	0	0	0	0	0	0	0	0	0	0	0	0	0	0	0	0	0	0	0	0	0	0	0	0	0	0
Thaumarchaeota; Nitrososphaeria; Nitrososphaerales; Nitrososphaeraceae	ASV64	0	0	0	0	0	0	0	0	0.00014	0	0	0	0	0	0	0	0	0.00781	0	0	0	0	0	0	0	0	0	0	0	0	0	0	0	0	0	0	0	7e-05	0.00051	0	8e-05	0	0.00028	0.00011	0.00014	0.00013	0.00015	0.00021
Thaumarchaeota; Nitrososphaeria; Nitrososphaerales; Nitrososphaeraceae; Candidatus Nitrocosmicus	ASV54	0	0	0	0	0	0	0	0	0	0	0	0	0	0	0	0	0	0.00053	0	0	0	0	0	0	0	0	0	0	0	0	0	0	0	0	0	0	0	0	0	0	0	0	0	0	8e-05	0	0	0
Thaumarchaeota; Nitrososphaeria; Nitrososphaerales; Nitrososphaeraceae; Candidatus Nitrocosmicus; uncultured bacterium	ASV53	0	0	0	0	0	0	0	0	0	0	0	0	0	0	0	0	0	0	0	0	0	0	0	0	0	0	0	0	0	0	0	0	0	0	0	0	0	0	0	0	0	0	0	0	0	0	0	0
Thaumarchaeota; Nitrososphaeria; Nitrososphaerales; Nitrososphaeraceae; Candidatus Nitrososphaera	ASV57	0	0	0	0	0	0	0	0	0	0	0	0	0	0	0	0	0	6e-05	0	0	0	0	0	0	0	0	0	0	0	0	0	0	0	0	0	0	0	0	0	0	0	0	0	0	0	0	0	0
Thaumarchaeota; Nitrososphaeria; Nitrososphaerales; Nitrososphaeraceae; Candidatus Nitrososphaera; uncultured crenarchaeote	ASV55	0	0	0	0	0	0	0	0	0	0	0	0	0	0	0	0	0	0	0	0	0	0	0	0	0	0	0	0	0	0	0	0	0	0	0	0	0	0	0	0	0	0	0	0	0	0	0	0
Thaumarchaeota; Nitrososphaeria; Nitrososphaerales; Nitrososphaeraceae; Candidatus Nitrososphaera; unidentified archaeon	ASV56	0	0	0	0	0	0	0	0	0	0	0	0	0	0	0	0	0	0	0	0	0	0	0	0	0	0	0	0	0	0	0	0	0	0	0	0	0	0	0	0	0	0	0	0	0	0	0	0
Thaumarchaeota; Nitrososphaeria; Nitrososphaerales; Nitrososphaeraceae; metagenome; metagenome	ASV58	0	0	0	0	0	0	0	0	0	0	0	0	0	0	0	0	0	0	0	0	0	0	0	0	0	0	0	0	0	0	0	0	0	0	0	0	0	0	0	0	0	0	0	0	0	0	0	0
Thaumarchaeota; Nitrososphaeria; Nitrososphaerales; Nitrososphaeraceae; uncultured archaeon; uncultured archaeon	ASV5035	0	0	0	0	0	0	0	0	0	0	0	0	0	0	0	0	0	0	0	0	0	0	0	0	0	0	0	0	0	0	0	0	0	0	0	0	0	0	0	0	0	0	0	0	0	0	0	0
Thaumarchaeota; Nitrososphaeria; Nitrososphaerales; Nitrososphaeraceae; uncultured bacterium; uncultured bacterium	ASV59	0	0	0	0	0	0	0	0	0	0	0	0	0	0	0	0	0	0	0	0	0	0	0	0	0	0	0	0	0	0	0	0	0	0	0	0	0	0	0	0	0	0	0	0	0	0	0	0
Thaumarchaeota; Nitrososphaeria; Nitrososphaerales; Nitrososphaeraceae; uncultured compost archaeon; uncultured compost archaeon	ASV60	0	0	0	0	0	0	0	0	0	0	0	0	0	0	0	0	0	0.00185	0	0	0	0	0	0	0	0	0	0	0	0	0	0	0	0	0	0	0	0	0	0	0	0.0001	0	0	0	0	0	0
Thaumarchaeota; Nitrososphaeria; Nitrososphaerales; Nitrososphaeraceae; unidentified archaeon SCA1150; unidentified archaeon SCA1150	ASV61	0	0	0	0	0	0	0	0	0	0	0	0	0	0	0	0	0	0	0	0	0	0	0	0	0	0	0	0	0	0	0	0	0	0	0	0	0	0	0	0	0	0	0	0	0	0	0	0
Thaumarchaeota; Nitrososphaeria; Nitrososphaerales; Nitrososphaeraceae; unidentified archaeon SCA1151; unidentified archaeon SCA1151	ASV62	0	0	0	0	0	0	0	0	0	0	0	0	0	0	0	0	0	0	0	0	0	0	0	0	0	0	0	0	0	0	0	0	0	0	0	0	0	0	0	0	0	0	0	0	0	0	0	0
Thaumarchaeota; Nitrososphaeria; Nitrososphaerales; Nitrososphaeraceae; unidentified archaeon SCA1173; unidentified archaeon SCA1173	ASV63	0	0	0	0	0	0	0	0	0	0	0	0	0	0	0	0	0	0	0	0	0	0	0	0	0	0	0	0	0	0	0	0	0	0	0	0	0	0	0	0	0	0	0	0	0	0	0	0
Thaumarchaeota; Nitrososphaeria; Nitrosotaleales; Nitrosotaleaceae	ASV69	0	0	0	0	0	0	0	0	0	0	0	0	0	0	0	0	0	0	0	0	0	0	0	0	0	0	0	0	0	0	0	0	0	0	0	0	0	0	0	0	0	0	0	0	0	0	0	0
Thaumarchaeota; Nitrososphaeria; Nitrosotaleales; Nitrosotaleaceae; Candidatus Nitrosotalea; uncultured archaeon	ASV65	0	0	0	0	0	0	0	0	0	0	0	0	0	0	0	0	0	0	0	0	0	0	0	0	0	0	0	0	0	0	0	0	0	0	0	0	0	0	0	0	0	0	0	0	0	0	0	0
Thaumarchaeota; Nitrososphaeria; Nitrosotaleales; Nitrosotaleaceae; uncultured archaeon; uncultured archaeon	ASV66	0	0	0	0	0	0	0	0	0	0	0	0	0	0	0	0	0	0	0	0	0	0	0	0	0	0	0	0	0	0	0	0	0	0	0	0	0	0	0	0	0	0	0	0	0	0	0	0
Thaumarchaeota; Nitrososphaeria; Nitrosotaleales; Nitrosotaleaceae; uncultured crenarchaeote; uncultured crenarchaeote	ASV67	0	0	0	0	0	0	0	0	0	0	0	0	0	0	0	0	0	0	0	0	0	0	0	0	0	0	0	0	0	0	0	0	0	0	0	0	0	0	0	0	0	0	0	0	0	0	0	0
Thaumarchaeota; SCGC AB-179-E04; uncultured crenarchaeote; uncultured crenarchaeote; uncultured crenarchaeote; uncultured crenarchaeote	ASV71	0	0	0	0	0	0	0	0	0	0	0	0	0	0	0	0	0	0	0	0	0	0	0	0	0	0	0	0	0	0	0	0	0	0	0	0	0	0	0	0	0	0	0	0	0	0	0	0
[truncated: 182 more columns]
